# Supplementary material for: Hand Exoskeleton Design and Human–Machine Interaction Strategies for Rehabilitation
Source: Bioengineering (Basel). 2022 Nov 11;9(11):682. doi: 10.3390/bioengineering9110682 (PMC9687420; doi:10.3390/bioengineering9110682)
Supplement: Supplementary file 1 [file bioengineering-09-00682-s001.zip]

Archive with 1 entries (1 files):
- bioengineering-2014604-supplementary.pdf
